# Supplementary material for: Intercellular hif1α reprograms mammary progenitors and myeloid immune evasion to drive high-risk breast lesions
Source: J Clin Invest. 2023 Apr 17;133(8):e164348. doi: 10.1172/JCI164348 (PMC10104898; doi:10.1172/JCI164348)
Supplement: Supplemental table 1 [file jci-133-164348-s141.xlsx]

## Sheet: Table S1
TableS1_Animal weight and estrus cylce_Related to Figure 1, 3, 5, 6 and 7.
C57BL/6 mice + sEV AT3																			C57BL/6 mice + sEV EO771						C57BL/6 mice + sEV Brpkp110					Balb/cj mice + sEV 4T1
Weight (g)		3 weeks					6 weeks					18 weeks			3 weeks				Weight (g)		3 weeks		6 weeks		Weight (g)		3 weeks			Weight (g)		3 weeks
		sEVCtrl	sEVNORM	sEVHYP	sEVHYP-shPLKO	sEVHYP-shHIF1α	sEVCtrl	sEVNORM	sEVHYP	sEVHYP-shPLKO	sEVHYP-shHIF1α	sEVCtrl	sEVNORM	sEVHYP	sEVCtrl + Saline	sEVHYP+ Saline	sEVCtrl + PX-478	sEVHYP+ PX-478			sEVCtrl	sEVHYP	sEVCtrl	sEVHYP			sEVCtrl	sEVNORM	sEVHYP			sEVCtrl	sEVNORM	sEVHYP
Mice	Mean	18.892	19.504	18.884	19.8167	19.4833	20.1778	20.85	20.5111	20.9333	20.8333	21.86	21.4	20.92	20.22	18.8	19.72	19.462	Mice	Mean	19.2	19.52	21.56	20.89	Mice	Mean	20.15	21.772	21.18	Mice	Mean	22.472	22.044	17.55
	SD	1.45361	0.568621	1.11858	0.35473	0.525198	1.52789	0.981253	0.79285	0.602771	0.503322	1.26214	1.47986	0.637966	2.07051	1.33417	1.08259	1.21314		SD	2.15	1.85	1.54	1.26		SD	1.14127	2.27616	0.858487		SD	1.5217	1.21111	8.72507
	N	10	10	10	3	3	10	10	10	9	9	10	10	10	5	5	5	5		N	6	6	6	6		N	5	5	5		N	5	5	5
Mammary gland (Inj site)	Mean	0.154	0.161	0.166	0.11	0.17	0.1075	0.109167	0.143333	0.141667	0.106667	0.144545	0.134	0.166667	0.113333	0.082	0.1125	0.094	Mammary gland (Inj site)	Mean	0.14	0.15	0.166667	0.158333	Mammary gland (Inj site)	Mean	0.098	0.152	0.128	Mammary gland (Inj site)	Mean	0.094	0.108	0.134
	SD	0.0437671	0.0481779	0.0394968	0.0264575	0.043589	0.0209436	0.0206522	0.0314305	0.0549242	0.0417931	0.0180907	0.0236643	0.0490516	0.0384708	0.0258844	0.00957427	0.0397492		SD	0.03	0.04	0.0550757	0.0503653		SD	0.0216795	0.0471169	0.0192354		SD	0.0114018	0.0258844	0.0439318
	N	10	10	10	3	3	10	10	10	9	9	10	10	10	5	5	5	5		N	6	6	6	6		N	5	5	5		N	5	5	5
Estrus Cycle (% of total mice)		3 weeks					6 weeks					18 weeks			3 weeks				Estrus Cycle (% of total mice)		3 weeks		6 weeks		Estrus Cycle (% of total mice)		3 weeks			Estrus Cycle (% of total mice)		3 weeks
		sEVCtrl	sEVNORM	sEVHYP	sEVHYP-shPLKO	sEVHYP-shHIF1α	sEVCtrl	sEVNORM	sEVHYP	sEVHYP-shPLKO	sEVHYP-shHIF1α	sEVCtrl	sEVNORM	sEVHYP	sEVCtrl + Saline	sEVHYP+ Saline	sEVCtrl + PX-478	sEVHYP+ PX-478			sEVCtrl	sEVHYP	sEVCtrl	sEVHYP			sEVCtrl	sEVNORM	sEVHYP			sEVCtrl	sEVNORM	sEVHYP
Proestrus	A	20	0	0	67	33	46.6667	33.3333	13.3333	22.2222	43	33.3333	20	0	20	40	0	40	Proestrus	A	0	50	0	0	Proestrus	A	0	20	20	Proestrus	A	0	20	20
Estrus	B	10	40	10	0	33	20	26.6667	26.6667	11.1111	14	0	40	16.6667	20	0	20	0	Estrus	B	25	0	0	33	Estrus	B	0	0	0	Estrus	B	0	0	0
Metestrus	C	70	60	80	33	33	13.3333	20	40	44.4444	43	66.6667	40	83.3333	40	40	40	40	Metestrus	C	25	25	67	33	Metestrus	C	60	40	40	Metestrus	C	40	40	40
Diestrus	D	0	0	10	0	0	20	20	20	11.1111	0	0	0	0	20	20	40	20	Diestrus	D	50	25	33	33	Diestrus	D	40	40	40	Diestrus	D	60	40	40
