# Supplementary material for: Intercellular hif1α reprograms mammary progenitors and myeloid immune evasion to drive high-risk breast lesions
Source: J Clin Invest. 2023 Apr 17;133(8):e164348. doi: 10.1172/JCI164348 (PMC10104898; doi:10.1172/JCI164348)
Supplement: Supplemental table 2 [file jci-133-164348-s142.xlsx]

## Sheet: Table S2
Table S2_Mammary cell component_Related to Figure 3 and 5.
		C57BL/6 + sEV-AT3													C57BL/6 + sEV-EO771				C57BL/6 + sEV-Brpkp110			BALB/cJ + sEV-4T1
		3 weeks					6 weeks					18 weeks			3 weeks		6 weeks		3 weeks			3 weeks
		sEVCtrl	sEVNORM	sEVHYP	sEVHYP-shPLKO	sEVHYP-shHIF1α	sEVCtrl	sEVNORM	sEVHYP	sEVHYP-shPLKO	sEVHYP-shHIF1α	sEVCtrl	sEVNORM	sEVHYP	sEVCtrl	sEVHYP	sEVCtrl	sEVHYP	sEVCtrl	sEVNORM	sEVHYP	sEVCtrl	sEVNORM	sEVHYP
MaSC	Mean	11.7667	14.0033	18.5	23.7	8.605	15.76	22.1	17.26	13.1667	10.2467	14.45	15.02	15.0667	23.2	21.65	20.1	13.55	1.89667	2.22667	2.02667	3.75	4.26	6.17667
	SD	0.404145	3.96056	1.03923	1.41421	2.96278	3.60319	3.71618	1.8636	0.152753	3.30606	1.89921	3.33272	1.81622	1.69706	2.19203	0.848528	2.06962	0.0907377	0.540956	0.234592	0.907138	0.700571	0.859903
	N	5	5	5	2	2	5	5	5	3	3	6	5	6	4	4	2	4	3	3	3	3	3	3
L1 progenitor	Mean	20.55	30.742	16.872	8.095	10.39	20.7	20.1	28.6143	22	6.62667	12.238	12.126	23.4167	11.8	9.255	21.5	7.8775	19.9	30.55	26.2	3.42	3.725	2.725
	SD	12.9258	27.8637	11.0015	2.69408	3.6911	4.245	7.47663	7.67516	6.87241	5.70915	4.96661	6.08266	5.99313	2.54558	0.360624	3.53553	3.2655	3.39411	4.59619	11.3137	0.141421	0.33234	0.0919239
	N	5	5	5	2	2	7	7	7	3	3	5	5	6	4	4	2	4	3	3	3	3	3	3
L2 progenitor	Mean	11.4	30.742	23.99	6.51	10.75	10.8329	14.0071	28.1186	23.11	28.9667	18.1975	11.6775	9.38833	11.9	20.25	11.03	10.5175	27.95	36.75	36.35	23	30.4	22.6
	SD	10.2687	27.8637	28.7552	1.35765	1.06066	8.18662	9.86622	18.377	18.2978	4.50814	11.1424	5.48854	6.01723	1.55563	1.76777	8.58428	0.885	7.99031	4.17193	3.04056	2.82843	5.23259	5.23259
	N	5	5	5	2	2	7	7	7	3	3	4	4	6	4	4	2	4	3	3	3	3	3	3
Luminal Cells	Mean	2.92	4.908	4.694	6.84	11.545	9.79429	13.5286	7.98	23.5	15.4	8.87167	10.992	22.0667	54.1	49.1	76.55	47.05	4.28	3.635	6.53	16.95	20.45	20
	SD	1.14254	2.21609	3.18516	1.66877	2.34052	3.45197	10.0199	4.64867	17.1747	3.45109	2.99597	4.14513	6.74912	2.96985	1.83848	15.2028	6.12835	1.81019	1.23744	0.636396	1.48492	6.85894	0.141421
	N	5	5	5	2	2	7	7	7	3	3	6	5	6	4	4	2	4	3	3	3	3	3	3
Basal Cells	Mean	7.696	7.888	12.388	8.045	4.715	7.31	6.45	8.51571	10.8967	8.37333	10.045	12.24	9.81667	3.79	5.45	7.375	8.185	6.545	7.675	6.835	8.49	8.305	8.745
	SD	2.6129	2.99958	5.07046	1.19501	0.403051	3.18014	2.01429	3.0772	1.57703	2.99235	2.09076	1.57258	3.05182	0.296985	0.777817	1.52028	1.54109	0.13435	1.11016	1.27986	0.183848	1.7607	0.982878
	N	5	5	5	2	2	7	7	7	3	3	6	5	6	4	4	2	4	3	3	3	3	3	3
