# Supplementary material for: Intercellular hif1α reprograms mammary progenitors and myeloid immune evasion to drive high-risk breast lesions
Source: J Clin Invest. 2023 Apr 17;133(8):e164348. doi: 10.1172/JCI164348 (PMC10104898; doi:10.1172/JCI164348)
Supplement: Supplemental table 3 [file jci-133-164348-s143.xlsx]

## Sheet: Table S3
Table S3_Patients database_Related to Figure 10.
Barcode	Participant ID	Sample Collection	Race	Tobacco History	Family History	Months First Recurrence	Clinical T Stage	Clinical N Stage	Clinical M Stage	Clinical S Stage	Pathologic T Stage	Pathologic N Stage	Pathologic M Stage	Pathologic Stage Group	Site-Specific Factor 16
128250	330904	At diagnosis	White	Previous Use	Yes	35	c1C	c0	c0	1A	p1B	p0I-		1A	Luminal A
111193	177576	At diagnosis	Black	Previous Use	Yes	39	c3	c0	c0	2B	p2	p0	c0	2A	Luminal A
123228	286111	At diagnosis	White	Previous Use	Yes	103	c2	c1	c0	2B	p3	p0		2B	Luminal A
124158	289264	At diagnosis	White	Cigarette Smoker, Current	Yes	12	c4A	c1	c0	3B	p2	p1A		2B	Luminal A
132327	386133	At diagnosis	White	Never Used	Yes	58	c1	c0	c0	1A	p2	p1A		2B	Luminal B
143232	470985	At diagnosis	White	Never Used	Yes	11	c1C	c0	c0	1A	p2	p1A		2B	Luminal B
134889	403483	At diagnosis	White	Previous Use	Yes	40	c2	c1	c0	2B	p3	p2A		3A	Luminal A
Barcode	Participant ID	Sample Collection	Race	Tobacco History	Family History	Year of Initial Diagnosis	Clinical T Stage	Clinical N Stage	Clinical M Stage	Clinical S Stage	Pathologic T Stage	Pathologic N Stage	Pathologic M Stage	Pathologic Stage Group	Site-Specific Factor 16
134607	224677	At diagnosis	White	Never Used	Yes	2013	pIS	c0	c0	0	p1MI	p0		1A	Luminal A
122249	274046	At diagnosis	White	Never Used	Yes	2010	c2	c0	c0	2A	p2	p1A		2B	Luminal A
123550	291329	At diagnosis	White	Cigarette Smoker, Current	Yes	2010	c2	c1	c0	2B	p3	p2A		3A	Luminal A
126116	321514	At diagnosis	White	Previous Use	Yes	2010	c3	c1	c0	3A	p2	p2A		3A	Luminal A
134697	391699	At diagnosis	Black	Never Used	Yes	2012	c4D	c3	c0	3C	p2	p2A		3A	Luminal A
130847	370594	At diagnosis	White	Never Used	Yes	2012	c4B	c1	c0	3B	p3	p2A		3A	Luminal B
128230	154185	At diagnosis	White	Never Used	No	2017	c2	c0	c0	2A	p2	p1A	c0	2B	Luminal B
